# Supplementary material for: wtest: an integrated R package for genetic epistasis testing
Source: BMC Med Genomics. 2019 Dec 24;12(Suppl 9):180. doi: 10.1186/s12920-019-0638-9 (PMC6929460; doi:10.1186/s12920-019-0638-9)
Supplement: Supplementary file 2 — Additional file 2 Reference table of sample size estimation. When the averaged MAF is 0.3 and the sample size is greater than the estimated sample size, no more than 25% cells have averaged cell count less than 2 in the contingency tables. [file 12920_2019_638_MOESM2_ESM.xlsx]

## Sheet: Sheet1
Additional file 2. Reference table of sample size estimation
Order	Estimated sample size
2	53
3	504
4	1200
5	3333
6	27206
Note: when the averaged MAF is 0.3 and sample size is greater than the estimated sample size, no more than 25% cells have averaged cell count less than 2 in the contingency table.
