# Supplementary material for: wtest: an integrated R package for genetic epistasis testing
Source: BMC Med Genomics. 2019 Dec 24;12(Suppl 9):180. doi: 10.1186/s12920-019-0638-9 (PMC6929460; doi:10.1186/s12920-019-0638-9)
Supplement: Supplementary file 3 — Additional file 3 h and f estimation for main effects, second order interaction, and third order interaction analysis. [file 12920_2019_638_MOESM3_ESM.xlsx]

## Sheet: S3.1 Table
Additional file 3 --- h and f estimation for main effect, second order interaction, and third order interaction analysis
S3.1 Table. h and f estimation for main effect
k	h	f
2	0.55	1.08
3	0.64	1.89

## Sheet: S3.2 Table
S3.2 Table. h and f estimation for second order interaction analysis
k	h	f
2	0.5	1
3	0.67	2
4	0.75	3
5	0.8	4
6	1.032	5.08
7	1.02	6.29
8	0.99	7.15
9	0.95	8.15

## Sheet: S3.3 Table
S3.3 Table. h and f estimation for third order interaction analysis
k	h	f
2	0.5	1
3	0.666667	2
4	0.75	3
5	0.8	4
6	0.833333	5
7	0.857143	6
8	1.43707	0.0489686
9	2.41771	0.405603
10	1.38512	0.538302
11	1.28343	1.38688
12	1.58578	3.29592
13	1.58377	5.97012
14	1.34114	8.08437
15	1.49304	11.8668
16	1.44124	14.8095
17	1.45813	17.7692
18	1.42047	19.5196
19	1.39235	20.644
20	1.37593	21.7733
21	1.40234	23.8771
22	1.33645	24.1021
23	1.36201	26.0738
24	1.31544	26.6448
25	1.28681	27.4852
26	1.26584	28.7652
27	1.20239	29.7649
