# Supplementary material for: wtest: an integrated R package for genetic epistasis testing
Source: BMC Med Genomics. 2019 Dec 24;12(Suppl 9):180. doi: 10.1186/s12920-019-0638-9 (PMC6929460; doi:10.1186/s12920-019-0638-9)
Supplement: Supplementary file 4 — Additional file 4 Top three identified sNPs at different levels of interaction orders. Note: Bonferroni corrected significant thresholds: main effect p-value <1.1×10−6, second order interaction p-value <4.69×10−11, and third order interaction p-value <3.05×10−15. Gene: the gene located within 35kb of the identified SNPs. [file 12920_2019_638_MOESM4_ESM.xlsx]

## Sheet: Sheet1
Additional file 4. Top three identified SNPs at different level of interaction orders.
Effect type	Function	Marker(s)	Nearby gene	W	k	Odds Ratio	P-value
Main effect	wtest	rs2495982	GRM4	30.4	3	0.64	2.06×10-7
		rs940920	FGD2	24.7	3	1.77	3.63×10-6
		rs9384032	SYNE1	20.8	3	1.39	2.56×10-5
Second order interaction	wtest	(rs9470502, rs940920)	(RPL12P2, FGD2)	57.5	5	3.58	1.50×10-13
		(rs2495982, rs17620389)	(GRM4, BTBD9)	67.2	6	0.42	4.37×10-13
		(rs2495982, rs9480836)	(GRM4, OSTM1)	75.6	9	0.91	4.47×10-13
Third order interaction	wtest.high	(rs17620389, rs940920, rs10456232)	(BTBD9, FGD2, CDKAL1)	147.1	9	1.41	8.07×10-35
		(rs9384032, rs17620389, rs9470502)	(SYNE1, BTBD9, RPL12P2)	138.8	9	1.37	5.30×10-33
		(rs17620389, rs10484441, rs9470502)	(BTBD9, BTN2A1, RPL12P2)	116.3	9	1.28	4.65×10-28
Note: Bonferroni corrected significant thresholds: main effect p-value < 1.1e-6, second order interaction p-value < 4.69e-11, and third order interaction p-value < 3.05e-15. Gene: the gene located within 35kb of the identified SNPs. Odds ratio was calculated from logistic regression.
